# Supplementary material for: Cambrian radiation speciation events driven by sea level and redoxcline changes on the Siberian Craton
Source: Sci Adv. 2023 Jun 16;9(24):eadh2558. doi: 10.1126/sciadv.adh2558 (PMC10275598; doi:10.1126/sciadv.adh2558)
Supplement: Supplementary file 2 — Supplementary Data [file sciadv.adh2558_supplementary_data.zip]

Archive with 1 entries (1 files):
- sciadv.adh2558_supplementary_data.xlsx
