# Supplementary material for: Cambrian radiation speciation events driven by sea level and redoxcline changes on the Siberian Craton
Source: Sci Adv. 2023 Jun 16;9(24):eadh2558. doi: 10.1126/sciadv.adh2558 (PMC10275598; doi:10.1126/sciadv.adh2558)
Supplement: Supplementary file 3 — Fig. S1, full version [file sciadv.adh2558_fig_s1_full_version.zip]

Archive with 1 entries (1 files):
- sciadv.adh2558_fig_s1_full_version.jpg
